# Supplementary material for: µgreen-db: a reference database for the 23S rRNA gene of eukaryotic plastids and cyanobacteria
Source: Sci Rep. 2020 Apr 3;10:5915. doi: 10.1038/s41598-020-62555-1 (PMC7125122; doi:10.1038/s41598-020-62555-1)
Supplement: Supplementary file 3 — Supplementary Tables [file 41598_2020_62555_MOESM3_ESM.xlsx]

## Sheet: Diversity_index
Supplementary Table 1: Diversity indexes of the soil photosynthetic microbial communities according to the light treatment.
Modality	Sample	Nb_seqs	Nb_clusters	Chao1	Shannon	Evenness	Simpson	1/Simpson
Dark	DBZ1	31650	394	756.0	2.977	0.498046	0.105475	9.481
Darkness	DBZ2	31650	461	797.0	3.191	0.520328	0.0930169	10.751
Darkness	DBZ3	31650	469	877.0	3.089	0.502258	0.105309	9.496
Light	DBZ4	31650	343	637.0	2.413	0.413412	0.180248	5.548
	DBZ5	31650	403	829.0	2.68	0.446671	0.127203	7.861
	DBZ6	31650	389	835.0	2.622	0.439652	0.134475	7.436

## Sheet: Taxonomy-phylum-level
Supplementary Table 2: Occurrence (A) and relative abundance (B) of the main phyla of soil photosynthetic microorganisms according to the light conditions.
A
Modality	Samples	Bacillariophyta	Bryophyta	Charophyta	Chlorophyta	Cyanobacteria	Miozoa	Ochrophyta	Unclassified	Low groups
Dark	DBZ1	9902	808	350	12990	438	866	5452	839	5
Darkness	DBZ2	8108	1306	373	13036	1913	485	5505	892	32
Darkness	DBZ3	9758	909	653	11715	1525	873	5577	626	14
Light	DBZ4	1695	2396	2104	1805	22128	62	1096	266	98
	DBZ5	1373	724	2614	2097	23249	20	1365	107	101
	DBZ6	1082	855	3264	1670	22980	18	1603	90	88
B
Modality	Samples	Bacillariophyta	Bryophyta	Charophyta	Chlorophyta	Cyanobacteria	Miozoa	Ochrophyta	Unclassified	Low groups
Dark	DBZ1	31.2859	2.55292	1.10585	41.0427	1.38389	2.73618	17.2259	2.65087	0.0157978
Darkness	DBZ2	25.6177	4.12638	1.17852	41.188	6.04423	1.53239	17.3934	2.81833	0.101106
Darkness	DBZ3	30.831	2.87204	2.06319	37.0142	4.81833	2.75829	17.6209	1.97788	0.0442338
Light	DBZ4	5.35545	7.5703	6.64771	5.703	69.9147	0.195893	3.46288	0.840442	0.309637
	DBZ5	4.33807	2.28752	8.25908	6.62559	73.4566	0.0631912	4.3128	0.338073	0.319115
	DBZ6	3.41864	2.70142	10.3128	5.27646	72.6066	0.056872	5.06477	0.28436	0.278041

## Sheet: Taxonomy-genus-level
Supplementary Table 3: Occurrence (A) and relative abundance (B) of the main genera of soil photosynthetic microorganisms according to the light conditions.
A
Modality	Samples	Didymosphenia	Eunotia	Phaeodactylum	Bracteacoccus	Chlamydomonas	Chlorella	Chloromonas	Ettlia	Hazenia	Neocystis	Picochlorum	Tupiella	Ectocarpus	Nannochloropsis	Vaucheria	Leptolyngbya	Microcoleus	Nodosilinea	Nostoc	Oscillatoria	Plectonema	Synechococcus	Gemmabryum	Klebsormidium	Kryptoperidinium	Unclassified	Low groups
Dark	DBZ1	697	8634	381	436	788	4436	322	1873	445	1279	917	256	703	263	3813	2	46	67	110	8	4	41	529	240	864	1921	2575
Darkness	DBZ2	673	6827	387	407	957	4472	355	2139	407	952	708	206	554	350	4168	53	228	509	155	36	13	486	961	233	485	2070	2859
Darkness	DBZ3	725	8351	428	411	757	3961	371	1876	349	810	646	178	712	370	3922	1	523	143	157	7	7	88	719	391	872	1694	3181
Light	DBZ4	86	1420	84	8	435	204	245	56	12	9	18	651	13	10	989	353	7960	11324	584	123	1147	76	1880	2021	61	862	1019
	DBZ5	48	1124	60	6	332	463	79	41	5	3	20	936	8	3	1287	332	6404	8056	226	810	866	5732	478	2540	20	535	1236
	DBZ6	20	907	44	9	307	347	77	33	2	8	22	686	8	6	1507	286	8068	6896	202	702	797	5249	609	3210	18	519	1111
B
Modality	Samples	Didymosphenia	Eunotia	Phaeodactylum	Bracteacoccus	Chlamydomonas	Chlorella	Chloromonas	Ettlia	Hazenia	Neocystis	Picochlorum	Tupiella	Ectocarpus	Nannochloropsis	Vaucheria	Leptolyngbya	Microcoleus	Nodosilinea	Nostoc	Oscillatoria	Plectonema	Synechococcus	Gemmabryum	Klebsormidium	Kryptoperidinium	Unclassified	Low groups
Dark	DBZ1	2.20221	27.2796	1.20379	1.37757	2.48973	14.0158	1.01738	5.91785	1.406	4.04107	2.89731	0.808847	2.22117	0.830964	12.0474	0.00631912	0.14534	0.21169	0.347551	0.0252765	0.0126382	0.129542	1.67141	0.758294	2.72986	6.06951	8.13586
Darkness	DBZ2	2.12638	21.5703	1.22275	1.28594	3.0237	14.1295	1.12164	6.75829	1.28594	3.0079	2.23697	0.650869	1.75039	1.10585	13.169	0.167457	0.720379	1.60821	0.489731	0.113744	0.0410742	1.53555	3.03633	0.736177	1.53239	6.54028	9.03318
Darkness	DBZ3	2.29068	26.3855	1.35229	1.29858	2.39179	12.515	1.1722	5.92733	1.10269	2.55924	2.04107	0.562401	2.24961	1.16904	12.3918	0.00315956	1.65245	0.451817	0.496051	0.0221169	0.0221169	0.278041	2.27172	1.23539	2.75513	5.35229	10.0506
Light	DBZ4	0.271722	4.48657	0.265403	0.0252765	1.37441	0.64455	0.774092	0.176935	0.0379147	0.028436	0.056872	2.05687	0.0410742	0.0315956	3.1248	1.11532	25.1501	35.7788	1.84518	0.388626	3.62401	0.240126	5.93997	6.38547	0.192733	2.72354	3.21959
	DBZ5	0.151659	3.55134	0.189573	0.0189573	1.04897	1.46288	0.249605	0.129542	0.0157978	0.00947867	0.0631912	2.95735	0.0252765	0.00947867	4.06635	1.04897	20.2338	25.4534	0.71406	2.55924	2.73618	18.1106	1.51027	8.02528	0.0631912	1.69036	3.90521
	DBZ6	0.0631912	2.86572	0.139021	0.028436	0.969984	1.09637	0.243286	0.104265	0.00631912	0.0252765	0.0695103	2.16746	0.0252765	0.0189573	4.76145	0.903633	25.4913	21.7883	0.638231	2.21801	2.51817	16.5845	1.92417	10.1422	0.056872	1.63981	3.51027

## Sheet: Comparison-groups-phylum-level
Supplementary Table 4: Identification of phyla shared between different soil samples.
DBZ6	DBZ2|DBZ3|DBZ4|DBZ5|DBZ6	DBZ1|DBZ2|DBZ4|DBZ5|DBZ6	DBZ1|DBZ2|DBZ3|DBZ5|DBZ6	DBZ1|DBZ2|DBZ3|DBZ4|DBZ5|DBZ6
Anthocerotophyta	Euglenozoa	Cryptophyta	Rhodophyta	Bacillariophyta
				Bryophyta
				Charophyta
				Chlorophyta
				Cyanobacteria
				Miozoa
				Ochrophyta

## Sheet: Comparison-groups-genus-level
Supplementary Table 5: Identification of genera shared between different soil samples.
DBZ1	DBZ2	DBZ3	DBZ4	DBZ5	DBZ1|DBZ2	DBZ1|DBZ3	DBZ1|DBZ5	DBZ2|DBZ3	DBZ2|DBZ4	DBZ3|DBZ5	DBZ1|DBZ2|DBZ3	DBZ1|DBZ2|DBZ4	DBZ1|DBZ2|DBZ5	DBZ1|DBZ3|DBZ5	DBZ1|DBZ4|DBZ5	DBZ1|DBZ2|DBZ3|DBZ4	DBZ1|DBZ2|DBZ3|DBZ5	DBZ1|DBZ2|DBZ3|DBZ4|DBZ5	DBZ6	DBZ5|DBZ6	DBZ4|DBZ5|DBZ6	DBZ3|DBZ6	DBZ2|DBZ6	DBZ2|DBZ5|DBZ6	DBZ2|DBZ4|DBZ5|DBZ6	DBZ2|DBZ3|DBZ6	DBZ2|DBZ3|DBZ4|DBZ6	DBZ2|DBZ3|DBZ4|DBZ5|DBZ6	DBZ1|DBZ6	DBZ1|DBZ3|DBZ6	DBZ1|DBZ3|DBZ5|DBZ6	DBZ1|DBZ3|DBZ4|DBZ6	DBZ1|DBZ3|DBZ4|DBZ5|DBZ6	DBZ1|DBZ2|DBZ4|DBZ5|DBZ6	DBZ1|DBZ2|DBZ3|DBZ6	DBZ1|DBZ2|DBZ3|DBZ5|DBZ6	DBZ1|DBZ2|DBZ3|DBZ4|DBZ6	DBZ1|DBZ2|DBZ3|DBZ4|DBZ5|DBZ6
Actinotaenium	Chaetoceros	Conticribra	Lyellia	Nitzschia	Calliarthron	Interfilum	Heterosigma	Paradoxia	Leptobryum	Andreaea	Botryococcus	Trebouxia	Watanabea	Lyngbya	Pseudochloris	Cylindrotheca	Cerataulina	Chromochloris	Archidium	Asterionella	Acaryochloris	Marsupiomonas	Ankyra	Crocosphaera	Nucleotaenium	Arthrospira	Hookeria	Coleofasciculus	Stichococcus	Compsopogon	Calothrix	Mnium	Entransia	Cryptomonas	Auxenochlorella	Characiochloris	Fottea	Anabaena
Ankistrodesmus	Climacium	Leucobryum	Nyholmiella	Rhodomonas		Koliella		Takakia			Elliptochloris					Pylaiella	Planctonema	Desmochloris	Heterophyllium	Gloeocapsopsis	Chlorokybus				Sphagnum			Euglena			Thermosynechococcus		Geitlerinema	Synechocystis	Pleodorina	Dicloster	Kamptonema	Bracteacoccus
Chaetosphaeridium	Fissidens	Prototheca				Mallomonas		Volvox			Fucus					Thalassiosira	Saccharina	Xylochloris	Hypnum	Porphyra	Gloeocapsa							Spirulina					Lusitaniella			Oogamochlamys	Synura	Calenema
Parachlorella	Hymenostylium	Pseudochlorella									Gloeotilopsis					Ulnaria	Stanieria		Microcystis	Xenococcus	Jaaginema															Undaria		Carteria
											Mesotaenium								Pseudoscourfieldia																			Chlamydomonas
											Myrmecia																											Chlorella
											Ochromonas																											Chlorococcum
											Pseudomuriella																											Chloromonas
											Treubaria																											Chlorotetraedron
											Triparma																											Chroococcidiopsis
																																						Costaria
																																						Crinalium
																																						Cyanothece
																																						Cyclotella
																																						Cylindrocystis
																																						Cylindrospermum
																																						Dangeardinia
																																						Didymosphenia
																																						Ectocarpus
																																						Edaphochlorella
																																						Ettlia
																																						Eunotia
																																						Fistulifera
																																						Fusochloris
																																						Gemmabryum
																																						Gonium
																																						Hazenia
																																						Klebsormidium
																																						Kryptoperidinium
																																						Leptolyngbya
																																						Lobosphaera
																																						Marvania
																																						Microcoleus
																																						Nannochloropsis
																																						Neocystis
																																						Nodosilinea
																																						Nostoc
																																						Oedipodium
																																						Oscillatoria
																																						Pedinomonas
																																						Phaeodactylum
																																						Physcomitrella
																																						Picochlorum
																																						Plectonema
																																						Prasiolopsis
																																						Prochlorothrix
																																						Pseudanabaena
																																						Pseudo-nitzschia
																																						Sarcinofilum
																																						Sargassum
																																						Synechococcus
																																						Syntrichia
																																						Tetradesmus
																																						Tetraphis
																																						Tupiella
																																						Vaucheria
